# Supplementary material for: Analysis of the dynamic co-expression network of heart regeneration in the zebrafish
Source: Sci Rep. 2016 May 31;6:26822. doi: 10.1038/srep26822 (PMC4886216; doi:10.1038/srep26822)
Supplement: Supplementary file 2 — Supplementary Information (XLS 69 kb) [file 41598_2016_BFsrep26822_MOESM18_ESM.xls]

## Sheet: DAVID-FunctionalAnnotClustering
T00d4h-Sham3
Annotation Cluster 1	Enrichment Score: 3.881658394265469	Angiogenesis
Category	Term	Count	%	Pvalue	Genes	List Total	Pop Hits	Pop Total	Fold Enrichment	Bonferroni	Benjamini	FDR
GOTERM_BP_FAT	GO:0001944~vasculature development	34	1.46237	3.71603e-05	ZDB-GENE-980526-87, ZDB-GENE-030616-499, ZDB-GENE-030131-6710, ZDB-GENE-040611-2, ZDB-GENE-030131-8301, ZDB-GENE-040611-3, ZDB-GENE-990415-183, ZDB-GENE-040724-269, ZDB-GENE-070319-1, ZDB-GENE-041020-1, ZDB-GENE-000427-7, ZDB-GENE-050417-59, ZDB-GENE-050624-1, ZDB-GENE-090506-7, ZDB-GENE-031116-61, ZDB-GENE-030909-14, ZDB-GENE-080807-4, ZDB-GENE-040303-4, ZDB-GENE-000125-12, ZDB-GENE-040724-213, …	1087	113	7504	2.07713	0.0552351	0.0552351	0.0618682
GOTERM_BP_FAT	GO:0001568~blood vessel development	33	1.41935	4.32988e-05	ZDB-GENE-980526-87, ZDB-GENE-030131-6710, ZDB-GENE-040611-2, ZDB-GENE-030131-8301, ZDB-GENE-040611-3, ZDB-GENE-990415-183, ZDB-GENE-040724-269, ZDB-GENE-070319-1, ZDB-GENE-041020-1, ZDB-GENE-000427-7, ZDB-GENE-050624-1, ZDB-GENE-050417-59, ZDB-GENE-090506-7, ZDB-GENE-031116-61, ZDB-GENE-030909-14, ZDB-GENE-080807-4, ZDB-GENE-040303-4, ZDB-GENE-000125-12, ZDB-GENE-040724-213, ZDB-GENE-010302-2, ZD…	1087	109	7504	2.09002	0.0640613	0.0325608	0.0720848
GOTERM_BP_FAT	GO:0048514~blood vessel morphogenesis	28	1.2043	7.32554e-05	ZDB-GENE-980526-87, ZDB-GENE-040611-2, ZDB-GENE-030131-8301, ZDB-GENE-040611-3, ZDB-GENE-040724-269, ZDB-GENE-070319-1, ZDB-GENE-000427-7, ZDB-GENE-050624-1, ZDB-GENE-050417-59, ZDB-GENE-090506-7, ZDB-GENE-031116-61, ZDB-GENE-030909-14, ZDB-GENE-080807-4, ZDB-GENE-040303-4, ZDB-GENE-040724-213, ZDB-GENE-010302-2, ZDB-GENE-000125-12, ZDB-GENE-020530-1, ZDB-GENE-000526-1, ZDB-GENE-991209-6, ZDB-GEN…	1087	88	7504	2.19654	0.105966	0.0366488	0.121929
GOTERM_BP_FAT	GO:0001525~angiogenesis	17	0.731183	0.00252331	ZDB-GENE-030909-14, ZDB-GENE-980526-87, ZDB-GENE-080807-4, ZDB-GENE-040303-4, ZDB-GENE-000125-12, ZDB-GENE-991209-6, ZDB-GENE-021231-3, ZDB-GENE-050622-14, ZDB-GENE-040724-269, ZDB-GENE-070319-1, ZDB-GENE-041212-40, ZDB-GENE-050417-59, ZDB-GENE-050624-1, ZDB-GENE-090506-7, ZDB-GENE-980526-501, ZDB-GENE-031116-61, ZDB-GENE-070226-1	1087	53	7504	2.2143	0.978996	0.257071	4.1203
Annotation Cluster 2	Enrichment Score: 3.317890928635082	positive regulation of apoptosis
Category	Term	Count	%	Pvalue	Genes	List Total	Pop Hits	Pop Total	Fold Enrichment	Bonferroni	Benjamini	FDR
GOTERM_BP_FAT	GO:0010942~positive regulation of cell death	16	0.688172	0.000135867	ZDB-GENE-000713-1, ZDB-GENE-050419-35, ZDB-GENE-040625-147, ZDB-GENE-000616-1, ZDB-GENE-030902-3, ZDB-GENE-061019-2, ZDB-GENE-030825-5, ZDB-GENE-041008-108, ZDB-GENE-050703-8, ZDB-GENE-030131-2283, ZDB-GENE-070119-1, ZDB-GENE-030616-267, ZDB-GENE-040426-1303, ZDB-GENE-010801-1, ZDB-GENE-000511-6, ZDB-GENE-000511-5	1087	38	7504	2.9067	0.187593	0.0506129	0.22603
GOTERM_BP_FAT	GO:0043068~positive regulation of programmed cell death	16	0.688172	0.000135867	ZDB-GENE-000713-1, ZDB-GENE-050419-35, ZDB-GENE-040625-147, ZDB-GENE-000616-1, ZDB-GENE-030902-3, ZDB-GENE-061019-2, ZDB-GENE-030825-5, ZDB-GENE-041008-108, ZDB-GENE-050703-8, ZDB-GENE-030131-2283, ZDB-GENE-070119-1, ZDB-GENE-030616-267, ZDB-GENE-040426-1303, ZDB-GENE-010801-1, ZDB-GENE-000511-6, ZDB-GENE-000511-5	1087	38	7504	2.9067	0.187593	0.0506129	0.22603
GOTERM_BP_FAT	GO:0043065~positive regulation of apoptosis	16	0.688172	0.000135867	ZDB-GENE-000713-1, ZDB-GENE-050419-35, ZDB-GENE-040625-147, ZDB-GENE-000616-1, ZDB-GENE-030902-3, ZDB-GENE-061019-2, ZDB-GENE-030825-5, ZDB-GENE-041008-108, ZDB-GENE-050703-8, ZDB-GENE-030131-2283, ZDB-GENE-070119-1, ZDB-GENE-030616-267, ZDB-GENE-040426-1303, ZDB-GENE-010801-1, ZDB-GENE-000511-6, ZDB-GENE-000511-5	1087	38	7504	2.9067	0.187593	0.0506129	0.22603
GOTERM_BP_FAT	GO:0042981~regulation of apoptosis	29	1.24731	0.000213476	ZDB-GENE-030826-3, ZDB-GENE-000713-1, ZDB-GENE-050419-35, ZDB-GENE-040625-147, ZDB-GENE-070608-2, ZDB-GENE-030131-3149, ZDB-GENE-061019-2, ZDB-GENE-030902-3, ZDB-GENE-030825-5, ZDB-GENE-041008-108, ZDB-GENE-050703-8, ZDB-GENE-030131-2283, ZDB-GENE-040426-2761, ZDB-GENE-040426-1303, ZDB-GENE-000511-7, ZDB-GENE-000511-6, ZDB-GENE-000511-5, ZDB-GENE-021209-1, ZDB-GENE-000616-1, ZDB-GENE-030131-6378,…	1087	98	7504	2.04284	0.278512	0.0632024	0.354927
GOTERM_BP_FAT	GO:0010941~regulation of cell death	29	1.24731	0.000370092	ZDB-GENE-030826-3, ZDB-GENE-000713-1, ZDB-GENE-050419-35, ZDB-GENE-040625-147, ZDB-GENE-070608-2, ZDB-GENE-030131-3149, ZDB-GENE-061019-2, ZDB-GENE-030902-3, ZDB-GENE-030825-5, ZDB-GENE-041008-108, ZDB-GENE-050703-8, ZDB-GENE-030131-2283, ZDB-GENE-040426-2761, ZDB-GENE-040426-1303, ZDB-GENE-000511-7, ZDB-GENE-000511-6, ZDB-GENE-000511-5, ZDB-GENE-021209-1, ZDB-GENE-000616-1, ZDB-GENE-030131-6378,…	1087	101	7504	1.98217	0.432194	0.0900168	0.614563
GOTERM_BP_FAT	GO:0043067~regulation of programmed cell death	29	1.24731	0.000370092	ZDB-GENE-030826-3, ZDB-GENE-000713-1, ZDB-GENE-050419-35, ZDB-GENE-040625-147, ZDB-GENE-070608-2, ZDB-GENE-030131-3149, ZDB-GENE-061019-2, ZDB-GENE-030902-3, ZDB-GENE-030825-5, ZDB-GENE-041008-108, ZDB-GENE-050703-8, ZDB-GENE-030131-2283, ZDB-GENE-040426-2761, ZDB-GENE-040426-1303, ZDB-GENE-000511-7, ZDB-GENE-000511-6, ZDB-GENE-000511-5, ZDB-GENE-021209-1, ZDB-GENE-000616-1, ZDB-GENE-030131-6378,…	1087	101	7504	1.98217	0.432194	0.0900168	0.614563
GOTERM_BP_FAT	GO:0012502~induction of programmed cell death	7	0.301075	0.00624859	ZDB-GENE-030616-267, ZDB-GENE-040625-147, ZDB-GENE-040426-1303, ZDB-GENE-010801-1, ZDB-GENE-000616-1, ZDB-GENE-000511-5, ZDB-GENE-041008-108	1087	13	7504	3.71722	0.999931	0.396147	9.91257
GOTERM_BP_FAT	GO:0006917~induction of apoptosis	7	0.301075	0.00624859	ZDB-GENE-030616-267, ZDB-GENE-040625-147, ZDB-GENE-040426-1303, ZDB-GENE-010801-1, ZDB-GENE-000616-1, ZDB-GENE-000511-5, ZDB-GENE-041008-108	1087	13	7504	3.71722	0.999931	0.396147	9.91257
Annotation Cluster 3	Enrichment Score: 2.4311250079425717	cell migration
Category	Term	Count	%	Pvalue	Genes	List Total	Pop Hits	Pop Total	Fold Enrichment	Bonferroni	Benjamini	FDR
GOTERM_BP_FAT	GO:0006928~cell motion	41	1.76344	0.0007734	ZDB-GENE-980526-249, ZDB-GENE-980526-87, ZDB-GENE-030131-4663, ZDB-GENE-070912-553, ZDB-GENE-031202-2, ZDB-GENE-040611-2, ZDB-GENE-040611-3, ZDB-GENE-050417-236, ZDB-GENE-980526-68, ZDB-GENE-990706-8, ZDB-GENE-030901-1, ZDB-GENE-040315-1, ZDB-GENE-990708-5, ZDB-GENE-001228-2, ZDB-GENE-990715-2, ZDB-GENE-030131-574, ZDB-GENE-030131-5024, ZDB-GENE-001212-6, ZDB-GENE-030318-1, ZDB-GENE-031116-61, ZD…	1087	168	7504	1.68476	0.693638	0.155489	1.28024
GOTERM_BP_FAT	GO:0016477~cell migration	32	1.37634	0.00145433	ZDB-GENE-980526-249, ZDB-GENE-980526-87, ZDB-GENE-070912-553, ZDB-GENE-031202-2, ZDB-GENE-040611-2, ZDB-GENE-040611-3, ZDB-GENE-050417-236, ZDB-GENE-980526-68, ZDB-GENE-030901-1, ZDB-GENE-990708-5, ZDB-GENE-001228-2, ZDB-GENE-990715-2, ZDB-GENE-030131-5024, ZDB-GENE-030318-1, ZDB-GENE-031116-61, ZDB-GENE-030131-3023, ZDB-GENE-041001-150, ZDB-GENE-041114-205, ZDB-GENE-020123-2, ZDB-GENE-020503-2, …	1087	125	7504	1.76727	0.891963	0.242825	2.39464
GOTERM_BP_FAT	GO:0048870~cell motility	34	1.46237	0.00226579	ZDB-GENE-980526-249, ZDB-GENE-980526-87, ZDB-GENE-070912-553, ZDB-GENE-031202-2, ZDB-GENE-040611-2, ZDB-GENE-040611-3, ZDB-GENE-050417-236, ZDB-GENE-980526-68, ZDB-GENE-030901-1, ZDB-GENE-990708-5, ZDB-GENE-001228-2, ZDB-GENE-990715-2, ZDB-GENE-030131-574, ZDB-GENE-030131-5024, ZDB-GENE-001212-6, ZDB-GENE-030318-1, ZDB-GENE-031116-61, ZDB-GENE-030131-3023, ZDB-GENE-041001-150, ZDB-GENE-041114-205…	1087	139	7504	1.6886	0.968831	0.270432	3.70723
GOTERM_BP_FAT	GO:0051674~localization of cell	34	1.46237	0.00226579	ZDB-GENE-980526-249, ZDB-GENE-980526-87, ZDB-GENE-070912-553, ZDB-GENE-031202-2, ZDB-GENE-040611-2, ZDB-GENE-040611-3, ZDB-GENE-050417-236, ZDB-GENE-980526-68, ZDB-GENE-030901-1, ZDB-GENE-990708-5, ZDB-GENE-001228-2, ZDB-GENE-990715-2, ZDB-GENE-030131-574, ZDB-GENE-030131-5024, ZDB-GENE-001212-6, ZDB-GENE-030318-1, ZDB-GENE-031116-61, ZDB-GENE-030131-3023, ZDB-GENE-041001-150, ZDB-GENE-041114-205…	1087	139	7504	1.6886	0.968831	0.270432	3.70723
GOTERM_BP_FAT	GO:0042074~cell migration involved in gastrulation	20	0.860215	0.00234088	ZDB-GENE-980526-249, ZDB-GENE-980526-87, ZDB-GENE-070912-553, ZDB-GENE-041001-150, ZDB-GENE-041114-205, ZDB-GENE-020123-2, ZDB-GENE-990415-68, ZDB-GENE-030721-1, ZDB-GENE-980526-68, ZDB-GENE-050417-236, ZDB-GENE-050803-1, ZDB-GENE-030901-1, ZDB-GENE-030616-78, ZDB-GENE-990708-5, ZDB-GENE-060503-86, ZDB-GENE-001228-2, ZDB-GENE-030131-5024, ZDB-GENE-030909-4, ZDB-GENE-030318-1, ZDB-GENE-030131-3023	1087	67	7504	2.06072	0.972219	0.258157	3.82786
GOTERM_BP_FAT	GO:0001667~ameboidal cell migration	25	1.07527	0.00274466	ZDB-GENE-980526-249, ZDB-GENE-980526-87, ZDB-GENE-070912-553, ZDB-GENE-040611-2, ZDB-GENE-980526-68, ZDB-GENE-040611-3, ZDB-GENE-050417-236, ZDB-GENE-030901-1, ZDB-GENE-990708-5, ZDB-GENE-001228-2, ZDB-GENE-990715-2, ZDB-GENE-030131-5024, ZDB-GENE-030318-1, ZDB-GENE-030131-3023, ZDB-GENE-041001-150, ZDB-GENE-041114-205, ZDB-GENE-020123-2, ZDB-GENE-030721-1, ZDB-GENE-990415-68, ZDB-GENE-980526-549…	1087	93	7504	1.85575	0.98504	0.259307	4.47403
GOTERM_BP_FAT	GO:0007369~gastrulation	25	1.07527	0.0287165	ZDB-GENE-980526-249, ZDB-GENE-980526-87, ZDB-GENE-070912-553, ZDB-GENE-980526-68, ZDB-GENE-050417-236, ZDB-GENE-030901-1, ZDB-GENE-041020-1, ZDB-GENE-990708-5, ZDB-GENE-001228-2, ZDB-GENE-030131-5024, ZDB-GENE-020507-2, ZDB-GENE-030318-1, ZDB-GENE-030131-3023, ZDB-GENE-041001-150, ZDB-GENE-041114-205, ZDB-GENE-020123-2, ZDB-GENE-990415-68, ZDB-GENE-030721-1, ZDB-GENE-040801-39, ZDB-GENE-050803-1,…	1087	112	7504	1.54094	1	0.730262	38.4451
GOTERM_BP_FAT	GO:0048598~embryonic morphogenesis	44	1.89247	0.0333805	ZDB-GENE-070705-215, ZDB-GENE-980526-249, ZDB-GENE-980526-87, ZDB-GENE-070912-553, ZDB-GENE-030131-6710, ZDB-GENE-061108-3, ZDB-GENE-050327-93, ZDB-GENE-050417-236, ZDB-GENE-980526-68, ZDB-GENE-990706-8, ZDB-GENE-030901-1, ZDB-GENE-030131-2193, ZDB-GENE-041020-1, ZDB-GENE-990708-5, ZDB-GENE-041124-2, ZDB-GENE-001228-2, ZDB-GENE-030131-5024, ZDB-GENE-030605-1, ZDB-GENE-020507-2, ZDB-GENE-000329-5,…	1087	226	7504	1.34403	1	0.744889	43.187
T01d-Sham3
Annotation Cluster 1	Enrichment Score: 3.0936059095985766	DNA replication
Category	Term	Count	%	Pvalue	Genes	List Total	Pop Hits	Pop Total	Fold Enrichment	Bonferroni	Benjamini	FDR
GOTERM_BP_FAT	GO:0006260~DNA replication	23	0.940311	0.000175754	ZDB-GENE-990415-25, ZDB-GENE-020419-27, ZDB-GENE-030131-9544, ZDB-GENE-030909-6, ZDB-GENE-030131-5366, ZDB-GENE-030131-778, ZDB-GENE-050809-134, ZDB-GENE-021209-1, ZDB-GENE-040824-3, ZDB-GENE-061013-682, ZDB-GENE-030131-5801, ZDB-GENE-090612-2, ZDB-GENE-990603-6, ZDB-GENE-030131-6247, ZDB-GENE-060429-1, ZDB-GENE-000210-8, ZDB-GENE-040426-2224, ZDB-GENE-990415-247, ZDB-GENE-020419-4, ZDB-GENE-0709…	1222	62	7504	2.27802	0.253852	0.0705924	0.295317
Annotation Cluster 2	Enrichment Score: 2.6125660566645923	glycolysis
Category	Term	Count	%	Pvalue	Genes	List Total	Pop Hits	Pop Total	Fold Enrichment	Bonferroni	Benjamini	FDR
GOTERM_BP_FAT	GO:0019318~hexose metabolic process	36	1.47179	7.62139e-09	ZDB-GENE-060421-6479, ZDB-GENE-031031-4, ZDB-GENE-041010-79, ZDB-GENE-040912-135, ZDB-GENE-030131-5664, ZDB-GENE-040426-1733, ZDB-GENE-041212-34, ZDB-GENE-030131-7655, ZDB-GENE-040718-66, ZDB-GENE-041114-143, ZDB-GENE-040426-1651, ZDB-GENE-051120-51, ZDB-GENE-061215-19, ZDB-GENE-040801-78, ZDB-GENE-040801-264, ZDB-GENE-050309-54, ZDB-GENE-040718-176, ZDB-GENE-020513-3, ZDB-GENE-040704-27, ZDB-GEN…	1222	81	7504	2.72922	1.26972e-05	1.26972e-05	1.2824e-05
GOTERM_BP_FAT	GO:0005996~monosaccharide metabolic process	37	1.51267	8.92414e-09	ZDB-GENE-060421-6479, ZDB-GENE-031031-4, ZDB-GENE-041010-79, ZDB-GENE-040912-135, ZDB-GENE-030131-5664, ZDB-GENE-040426-1733, ZDB-GENE-041212-34, ZDB-GENE-030131-7655, ZDB-GENE-040718-66, ZDB-GENE-041114-143, ZDB-GENE-040426-1651, ZDB-GENE-051120-51, ZDB-GENE-061215-19, ZDB-GENE-040801-78, ZDB-GENE-040801-264, ZDB-GENE-050309-54, ZDB-GENE-040718-176, ZDB-GENE-020513-3, ZDB-GENE-040704-27, ZDB-GEN…	1222	85	7504	2.67303	1.48675e-05	7.43378e-06	1.5016e-05
GOTERM_BP_FAT	GO:0006006~glucose metabolic process	21	0.858545	0.00210902	ZDB-GENE-040426-2017, ZDB-GENE-040426-1243, ZDB-GENE-040801-138, ZDB-GENE-040912-135, ZDB-GENE-040426-1733, ZDB-GENE-030131-7655, ZDB-GENE-030131-3277, ZDB-GENE-040426-2807, ZDB-GENE-061103-385, ZDB-GENE-040426-1651, ZDB-GENE-061215-19, ZDB-GENE-040426-2848, ZDB-GENE-040801-264, ZDB-GENE-020416-3, ZDB-GENE-040718-176, ZDB-GENE-050309-54, ZDB-GENE-041212-44, ZDB-GENE-020513-3, ZDB-GENE-050522-52, …	1222	64	7504	2.01493	0.970322	0.254061	3.49008
GOTERM_BP_FAT	GO:0016052~carbohydrate catabolic process	20	0.817661	0.0141251	ZDB-GENE-040426-2017, ZDB-GENE-040801-138, ZDB-GENE-050417-209, ZDB-GENE-040912-135, ZDB-GENE-030131-1140, ZDB-GENE-030131-7655, ZDB-GENE-030131-3277, ZDB-GENE-040426-2807, ZDB-GENE-040426-1651, ZDB-GENE-040718-461, ZDB-GENE-040801-264, ZDB-GENE-040426-2848, ZDB-GENE-020416-3, ZDB-GENE-040718-176, ZDB-GENE-041212-44, ZDB-GENE-030131-9169, ZDB-GENE-050522-422, ZDB-GENE-020513-3, ZDB-GENE-040704-27…	1222	70	7504	1.7545	1	0.491937	21.2875
GOTERM_BP_FAT	GO:0006007~glucose catabolic process	15	0.613246	0.0295639	ZDB-GENE-040426-2017, ZDB-GENE-040801-138, ZDB-GENE-040912-135, ZDB-GENE-030131-3277, ZDB-GENE-040426-2807, ZDB-GENE-030131-7655, ZDB-GENE-040426-1651, ZDB-GENE-040801-264, ZDB-GENE-040426-2848, ZDB-GENE-020416-3, ZDB-GENE-040718-176, ZDB-GENE-041212-44, ZDB-GENE-020513-3, ZDB-GENE-040704-27, ZDB-GENE-030131-383	1222	51	7504	1.8061	1	0.624809	39.6466
GOTERM_BP_FAT	GO:0046365~monosaccharide catabolic process	15	0.613246	0.0295639	ZDB-GENE-040426-2017, ZDB-GENE-040801-138, ZDB-GENE-040912-135, ZDB-GENE-030131-3277, ZDB-GENE-040426-2807, ZDB-GENE-030131-7655, ZDB-GENE-040426-1651, ZDB-GENE-040801-264, ZDB-GENE-040426-2848, ZDB-GENE-020416-3, ZDB-GENE-040718-176, ZDB-GENE-041212-44, ZDB-GENE-020513-3, ZDB-GENE-040704-27, ZDB-GENE-030131-383	1222	51	7504	1.8061	1	0.624809	39.6466
GOTERM_BP_FAT	GO:0019320~hexose catabolic process	15	0.613246	0.0295639	ZDB-GENE-040426-2017, ZDB-GENE-040801-138, ZDB-GENE-040912-135, ZDB-GENE-030131-3277, ZDB-GENE-040426-2807, ZDB-GENE-030131-7655, ZDB-GENE-040426-1651, ZDB-GENE-040801-264, ZDB-GENE-040426-2848, ZDB-GENE-020416-3, ZDB-GENE-040718-176, ZDB-GENE-041212-44, ZDB-GENE-020513-3, ZDB-GENE-040704-27, ZDB-GENE-030131-383	1222	51	7504	1.8061	1	0.624809	39.6466
GOTERM_BP_FAT	GO:0044275~cellular carbohydrate catabolic process	16	0.654129	0.0306712	ZDB-GENE-040426-2017, ZDB-GENE-040801-138, ZDB-GENE-050417-209, ZDB-GENE-040912-135, ZDB-GENE-030131-3277, ZDB-GENE-040426-2807, ZDB-GENE-030131-7655, ZDB-GENE-040426-1651, ZDB-GENE-040801-264, ZDB-GENE-040426-2848, ZDB-GENE-020416-3, ZDB-GENE-040718-176, ZDB-GENE-041212-44, ZDB-GENE-020513-3, ZDB-GENE-040704-27, ZDB-GENE-030131-383	1222	56	7504	1.7545	1	0.6314	40.7948
GOTERM_BP_FAT	GO:0046164~alcohol catabolic process	16	0.654129	0.0306712	ZDB-GENE-040426-2017, ZDB-GENE-040801-138, ZDB-GENE-050417-209, ZDB-GENE-040912-135, ZDB-GENE-030131-3277, ZDB-GENE-040426-2807, ZDB-GENE-030131-7655, ZDB-GENE-040426-1651, ZDB-GENE-040801-264, ZDB-GENE-040426-2848, ZDB-GENE-020416-3, ZDB-GENE-040718-176, ZDB-GENE-041212-44, ZDB-GENE-020513-3, ZDB-GENE-040704-27, ZDB-GENE-030131-383	1222	56	7504	1.7545	1	0.6314	40.7948
GOTERM_BP_FAT	GO:0006096~glycolysis	12	0.490597	0.0787348	ZDB-GENE-040426-2017, ZDB-GENE-040426-1651, ZDB-GENE-040801-138, ZDB-GENE-040426-2848, ZDB-GENE-020416-3, ZDB-GENE-040718-176, ZDB-GENE-041212-44, ZDB-GENE-040912-135, ZDB-GENE-020513-3, ZDB-GENE-030131-7655, ZDB-GENE-040704-27, ZDB-GENE-030131-383	1222	43	7504	1.7137	1	0.834318	74.839
Annotation Cluster 3	Enrichment Score: 2.193770626722636	proteolysis
Category	Term	Count	%	Pvalue	Genes	List Total	Pop Hits	Pop Total	Fold Enrichment	Bonferroni	Benjamini	FDR
GOTERM_BP_FAT	GO:0006508~proteolysis	99	4.04742	0.158675	ZDB-GENE-030131-9123, ZDB-GENE-020801-2, ZDB-GENE-050318-7, ZDB-GENE-041020-1, ZDB-GENE-041014-3, ZDB-GENE-040801-227, ZDB-GENE-071004-16, ZDB-GENE-030616-532, ZDB-GENE-061207-37, ZDB-GENE-020419-36, ZDB-GENE-040718-247, ZDB-GENE-050102-5, ZDB-GENE-040912-127, ZDB-GENE-030131-6312, ZDB-GENE-040426-934, ZDB-GENE-031219-2, ZDB-GENE-071004-27, ZDB-GENE-030131-7831, ZDB-GENE-080219-7, ZDB-GENE-030131…	1222	548	7504	1.10937	1	0.930418	94.5372
Annotation Cluster 4	Enrichment Score: 2.0040563820200425	fatty acid metabolic biosynthesis
Category	Term	Count	%	Pvalue	Genes	List Total	Pop Hits	Pop Total	Fold Enrichment	Bonferroni	Benjamini	FDR
GOTERM_BP_FAT	GO:0046394~carboxylic acid biosynthetic process	21	0.858545	0.000676998	ZDB-GENE-010406-5, ZDB-GENE-050417-367, ZDB-GENE-040426-1675, ZDB-GENE-040426-2670, ZDB-GENE-040426-1179, ZDB-GENE-040426-2477, ZDB-GENE-040426-1152, ZDB-GENE-030131-5723, ZDB-GENE-041212-81, ZDB-GENE-040718-425, ZDB-GENE-050417-399, ZDB-GENE-030131-8417, ZDB-GENE-040801-1, ZDB-GENE-020416-3, ZDB-GENE-030131-947, ZDB-GENE-040704-73, ZDB-GENE-031106-3, ZDB-GENE-030131-647, ZDB-GENE-040407-2, ZDB-G…	1222	59	7504	2.18569	0.676404	0.148861	1.13305
GOTERM_BP_FAT	GO:0016053~organic acid biosynthetic process	21	0.858545	0.000676998	ZDB-GENE-010406-5, ZDB-GENE-050417-367, ZDB-GENE-040426-1675, ZDB-GENE-040426-2670, ZDB-GENE-040426-1179, ZDB-GENE-040426-2477, ZDB-GENE-040426-1152, ZDB-GENE-030131-5723, ZDB-GENE-041212-81, ZDB-GENE-040718-425, ZDB-GENE-050417-399, ZDB-GENE-030131-8417, ZDB-GENE-040801-1, ZDB-GENE-020416-3, ZDB-GENE-030131-947, ZDB-GENE-040704-73, ZDB-GENE-031106-3, ZDB-GENE-030131-647, ZDB-GENE-040407-2, ZDB-G…	1222	59	7504	2.18569	0.676404	0.148861	1.13305
GOTERM_BP_FAT	GO:0008652~cellular amino acid biosynthetic process	12	0.490597	0.00407782	ZDB-GENE-010406-5, ZDB-GENE-040426-1675, ZDB-GENE-050417-367, ZDB-GENE-040426-1179, ZDB-GENE-030131-947, ZDB-GENE-040426-1152, ZDB-GENE-040704-73, ZDB-GENE-030131-5723, ZDB-GENE-030131-647, ZDB-GENE-040718-425, ZDB-GENE-030131-8417, ZDB-GENE-050809-127	1222	29	7504	2.541	0.998895	0.346538	6.64444
GOTERM_BP_FAT	GO:0009309~amine biosynthetic process	14	0.572363	0.00849667	ZDB-GENE-010406-5, ZDB-GENE-040426-1675, ZDB-GENE-050417-367, ZDB-GENE-040426-1179, ZDB-GENE-040426-1152, ZDB-GENE-010816-1, ZDB-GENE-030131-5723, ZDB-GENE-040718-425, ZDB-GENE-030131-8417, ZDB-GENE-030131-947, ZDB-GENE-040704-73, ZDB-GENE-030131-647, ZDB-GENE-040625-150, ZDB-GENE-050809-127	1222	40	7504	2.14926	0.999999	0.421182	13.3747
GOTERM_BP_FAT	GO:0006631~fatty acid metabolic process	15	0.613246	0.0120239	ZDB-GENE-040426-2477, ZDB-GENE-040426-2670, ZDB-GENE-041212-81, ZDB-GENE-050417-399, ZDB-GENE-030131-1452, ZDB-GENE-030131-9322, ZDB-GENE-040801-1, ZDB-GENE-041111-204, ZDB-GENE-020416-3, ZDB-GENE-040801-261, ZDB-GENE-031106-3, ZDB-GENE-040426-903, ZDB-GENE-040407-2, ZDB-GENE-030131-4437, ZDB-GENE-031222-5	1222	46	7504	2.00242	1	0.489199	18.4165
GOTERM_BP_FAT	GO:0006633~fatty acid biosynthetic process	9	0.367948	0.0598459	ZDB-GENE-040801-1, ZDB-GENE-040426-2670, ZDB-GENE-040426-2477, ZDB-GENE-020416-3, ZDB-GENE-031106-3, ZDB-GENE-041212-81, ZDB-GENE-040407-2, ZDB-GENE-050417-399, ZDB-GENE-030131-4437	1222	27	7504	2.04692	1	0.779516	64.597
GOTERM_BP_FAT	GO:0008610~lipid biosynthetic process	22	0.899428	0.0905968	ZDB-GENE-040801-115, ZDB-GENE-001120-2, ZDB-GENE-040426-1339, ZDB-GENE-040426-1516, ZDB-GENE-040426-2918, ZDB-GENE-040426-2670, ZDB-GENE-040426-2477, ZDB-GENE-041212-81, ZDB-GENE-040426-1006, ZDB-GENE-050417-399, ZDB-GENE-030131-5628, ZDB-GENE-050522-229, ZDB-GENE-050913-15, ZDB-GENE-041210-295, ZDB-GENE-040801-1, ZDB-GENE-020416-3, ZDB-GENE-080204-94, ZDB-GENE-031106-3, ZDB-GENE-040407-2, ZDB-GE…	1222	96	7504	1.40726	1	0.85819	79.7686
T03d-Sham3
Annotation Cluster 1	Enrichment Score: 4.298941463445316	DNA replication
Category	Term	Count	%	Pvalue	Genes	List Total	Pop Hits	Pop Total	Fold Enrichment	Bonferroni	Benjamini	FDR
GOTERM_BP_FAT	GO:0006260~DNA replication	23	1.00656	3.23881e-05	ZDB-GENE-990415-25, ZDB-GENE-020419-27, ZDB-GENE-030131-9544, ZDB-GENE-030909-6, ZDB-GENE-030131-5366, ZDB-GENE-030131-778, ZDB-GENE-021209-1, ZDB-GENE-040824-3, ZDB-GENE-061013-682, ZDB-GENE-030131-5801, ZDB-GENE-090612-2, ZDB-GENE-030912-3, ZDB-GENE-990603-6, ZDB-GENE-030131-6247, ZDB-GENE-060429-1, ZDB-GENE-000210-8, ZDB-GENE-040426-2224, ZDB-GENE-990415-247, ZDB-GENE-020419-4, ZDB-GENE-070912…	1095	62	7504	2.54223	0.0490555	0.0124962	0.0540263
Annotation Cluster 2	Enrichment Score: 3.1241612210770477
Category	Term	Count	%	Pvalue	Genes	List Total	Pop Hits	Pop Total	Fold Enrichment	Bonferroni	Benjamini	FDR
Annotation Cluster 3	Enrichment Score: 2.9004053092708855
Category	Term	Count	%	Pvalue	Genes	List Total	Pop Hits	Pop Total	Fold Enrichment	Bonferroni	Benjamini	FDR
Annotation Cluster 4	Enrichment Score: 2.885942831397376
Category	Term	Count	%	Pvalue	Genes	List Total	Pop Hits	Pop Total	Fold Enrichment	Bonferroni	Benjamini	FDR
Annotation Cluster 5	Enrichment Score: 2.5567550148522145
Category	Term	Count	%	Pvalue	Genes	List Total	Pop Hits	Pop Total	Fold Enrichment	Bonferroni	Benjamini	FDR
Annotation Cluster 6	Enrichment Score: 2.2589527696266507
Category	Term	Count	%	Pvalue	Genes	List Total	Pop Hits	Pop Total	Fold Enrichment	Bonferroni	Benjamini	FDR
Annotation Cluster 7	Enrichment Score: 2.2090566956258946	DNA repair
Category	Term	Count	%	Pvalue	Genes	List Total	Pop Hits	Pop Total	Fold Enrichment	Bonferroni	Benjamini	FDR
GOTERM_BP_FAT	GO:0006259~DNA metabolic process	53	2.31947	2.04465e-05	ZDB-GENE-020419-27, ZDB-GENE-030131-2453, ZDB-GENE-030131-5366, ZDB-GENE-060929-1098, ZDB-GENE-050731-10, ZDB-GENE-040628-2, ZDB-GENE-040426-2932, ZDB-GENE-030131-6779, ZDB-GENE-990714-15, ZDB-GENE-041114-18, ZDB-GENE-040801-125, ZDB-GENE-040426-1644, ZDB-GENE-030109-2, ZDB-GENE-041010-70, ZDB-GENE-030131-5801, ZDB-GENE-030109-1, ZDB-GENE-060429-1, ZDB-GENE-040808-6, ZDB-GENE-070912-645, ZDB-GENE…	1095	203	7504	1.7892	0.0312549	0.0105288	0.0341098
GOTERM_BP_FAT	GO:0006974~response to DNA damage stimulus	25	1.09409	0.0281294	ZDB-GENE-030131-5366, ZDB-GENE-050731-10, ZDB-GENE-020905-3, ZDB-GENE-040628-2, ZDB-GENE-040426-2932, ZDB-GENE-030131-6779, ZDB-GENE-041114-18, ZDB-GENE-040426-1644, ZDB-GENE-041010-70, ZDB-GENE-040808-6, ZDB-GENE-010426-6, ZDB-GENE-070912-645, ZDB-GENE-050417-120, ZDB-GENE-050913-156, ZDB-GENE-040426-900, ZDB-GENE-050320-25, ZDB-GENE-020419-34, ZDB-GENE-040426-745, ZDB-GENE-080204-34, ZDB-GENE-0…	1095	111	7504	1.54346	1	0.854354	37.8781
GOTERM_BP_FAT	GO:0033554~cellular response to stress	26	1.13786	0.0457666	ZDB-GENE-030131-5366, ZDB-GENE-050731-10, ZDB-GENE-020905-3, ZDB-GENE-040628-2, ZDB-GENE-040426-2932, ZDB-GENE-030131-6779, ZDB-GENE-041114-18, ZDB-GENE-040426-1644, ZDB-GENE-041010-70, ZDB-GENE-040808-6, ZDB-GENE-010426-6, ZDB-GENE-070912-645, ZDB-GENE-050417-120, ZDB-GENE-050913-156, ZDB-GENE-040426-900, ZDB-GENE-000210-20, ZDB-GENE-050320-25, ZDB-GENE-020419-34, ZDB-GENE-040426-745, ZDB-GENE-0…	1095	122	7504	1.46047	1	0.860027	54.2349
GOTERM_BP_FAT	GO:0006281~DNA repair	22	0.962801	0.0553917	ZDB-GENE-030131-5366, ZDB-GENE-050731-10, ZDB-GENE-080204-34, ZDB-GENE-040426-2606, ZDB-GENE-020905-3, ZDB-GENE-040628-2, ZDB-GENE-040426-2932, ZDB-GENE-030131-6779, ZDB-GENE-041114-18, ZDB-GENE-040426-1644, ZDB-GENE-060510-3, ZDB-GENE-041010-70, ZDB-GENE-031112-11, ZDB-GENE-010426-6, ZDB-GENE-040808-6, ZDB-GENE-070912-645, ZDB-GENE-050417-120, ZDB-GENE-050913-156, ZDB-GENE-040426-900, ZDB-GENE-0…	1095	101	7504	1.49273	1	0.884499	61.3569
Annotation Cluster 8	Enrichment Score: 2.094198387889264
Category	Term	Count	%	Pvalue	Genes	List Total	Pop Hits	Pop Total	Fold Enrichment	Bonferroni	Benjamini	FDR
Annotation Cluster 9	Enrichment Score: 2.081537697710663
Category	Term	Count	%	Pvalue	Genes	List Total	Pop Hits	Pop Total	Fold Enrichment	Bonferroni	Benjamini	FDR
T07d-Sham3
Annotation Cluster 1	Enrichment Score: 5.672418670009801	DNA repair
Category	Term	Count	%	Pvalue	Genes	List Total	Pop Hits	Pop Total	Fold Enrichment	Bonferroni	Benjamini	FDR
GOTERM_BP_FAT	GO:0006259~DNA metabolic process	49	3.60825	1.0756e-10	ZDB-GENE-020419-27, ZDB-GENE-030131-2453, ZDB-GENE-030131-5366, ZDB-GENE-050731-10, ZDB-GENE-040628-2, ZDB-GENE-040426-2932, ZDB-GENE-030131-6779, ZDB-GENE-990714-15, ZDB-GENE-041114-18, ZDB-GENE-040801-125, ZDB-GENE-041010-70, ZDB-GENE-030131-5801, ZDB-GENE-030109-1, ZDB-GENE-060429-1, ZDB-GENE-040808-6, ZDB-GENE-040426-1600, ZDB-GENE-070912-645, ZDB-GENE-020419-4, ZDB-GENE-050417-120, ZDB-GENE-…	663	203	7504	2.73199	1.38e-07	1.38e-07	1.75336e-07
GOTERM_BP_FAT	GO:0006974~response to DNA damage stimulus	25	1.84094	2.72472e-05	ZDB-GENE-030131-5366, ZDB-GENE-050731-10, ZDB-GENE-040628-2, ZDB-GENE-040426-2932, ZDB-GENE-030131-6779, ZDB-GENE-041114-18, ZDB-GENE-041010-70, ZDB-GENE-010426-2, ZDB-GENE-040808-6, ZDB-GENE-010426-6, ZDB-GENE-040426-1600, ZDB-GENE-040718-409, ZDB-GENE-070912-645, ZDB-GENE-050417-120, ZDB-GENE-050913-156, ZDB-GENE-040426-900, ZDB-GENE-050320-25, ZDB-GENE-020419-34, ZDB-GENE-040426-745, ZDB-GENE-…	663	111	7504	2.54916	0.0343547	0.0115853	0.044407
GOTERM_BP_FAT	GO:0006281~DNA repair	23	1.69367	5.19296e-05	ZDB-GENE-030131-5366, ZDB-GENE-050731-10, ZDB-GENE-080204-34, ZDB-GENE-040426-2606, ZDB-GENE-040628-2, ZDB-GENE-040426-2932, ZDB-GENE-030131-6779, ZDB-GENE-050419-169, ZDB-GENE-041114-18, ZDB-GENE-060510-3, ZDB-GENE-041010-70, ZDB-GENE-031112-11, ZDB-GENE-010426-2, ZDB-GENE-040426-1600, ZDB-GENE-010426-6, ZDB-GENE-040808-6, ZDB-GENE-040718-409, ZDB-GENE-070912-645, ZDB-GENE-050417-120, ZDB-GENE-0…	663	101	7504	2.57742	0.0644563	0.0165189	0.084618
GOTERM_BP_FAT	GO:0033554~cellular response to stress	25	1.84094	0.000134257	ZDB-GENE-030131-5366, ZDB-GENE-050731-10, ZDB-GENE-040628-2, ZDB-GENE-040426-2932, ZDB-GENE-030131-6779, ZDB-GENE-041114-18, ZDB-GENE-041010-70, ZDB-GENE-010426-2, ZDB-GENE-040808-6, ZDB-GENE-010426-6, ZDB-GENE-040426-1600, ZDB-GENE-040718-409, ZDB-GENE-070912-645, ZDB-GENE-050417-120, ZDB-GENE-050913-156, ZDB-GENE-040426-900, ZDB-GENE-050320-25, ZDB-GENE-020419-34, ZDB-GENE-040426-745, ZDB-GENE-…	663	122	7504	2.31931	0.158242	0.0283023	0.21863
Annotation Cluster 2	Enrichment Score: 4.543167511641366	DNA replication
Category	Term	Count	%	Pvalue	Genes	List Total	Pop Hits	Pop Total	Fold Enrichment	Bonferroni	Benjamini	FDR
GOTERM_BP_FAT	GO:0006260~DNA replication	18	1.32548	1.62243e-05	ZDB-GENE-990415-25, ZDB-GENE-020419-27, ZDB-GENE-030131-9544, ZDB-GENE-030131-5366, ZDB-GENE-030131-778, ZDB-GENE-040824-3, ZDB-GENE-021209-1, ZDB-GENE-061013-682, ZDB-GENE-030131-5801, ZDB-GENE-090612-2, ZDB-GENE-990603-6, ZDB-GENE-060429-1, ZDB-GENE-000210-8, ZDB-GENE-040426-2224, ZDB-GENE-990415-247, ZDB-GENE-070912-645, ZDB-GENE-020419-4, ZDB-GENE-050419-19	663	62	7504	3.28594	0.0206007	0.010354	0.0264442
Annotation Cluster 3	Enrichment Score: 2.7676839603874526
Category	Term	Count	%	Pvalue	Genes	List Total	Pop Hits	Pop Total	Fold Enrichment	Bonferroni	Benjamini	FDR
Annotation Cluster 4	Enrichment Score: 2.461179417995581
Category	Term	Count	%	Pvalue	Genes	List Total	Pop Hits	Pop Total	Fold Enrichment	Bonferroni	Benjamini	FDR
Annotation Cluster 5	Enrichment Score: 2.087417309315232
Category	Term	Count	%	Pvalue	Genes	List Total	Pop Hits	Pop Total	Fold Enrichment	Bonferroni	Benjamini	FDR
T14d-Sham3
Annotation Cluster 1	Enrichment Score: 3.08212968372932
Category	Term	Count	%	Pvalue	Genes	List Total	Pop Hits	Pop Total	Fold Enrichment	Bonferroni	Benjamini	FDR
Annotation Cluster 2	Enrichment Score: 2.7718882320930063
Category	Term	Count	%	Pvalue	Genes	List Total	Pop Hits	Pop Total	Fold Enrichment	Bonferroni	Benjamini	FDR
Annotation Cluster 3	Enrichment Score: 2.5193155222560426	cell adhesion
Category	Term	Count	%	Pvalue	Genes	List Total	Pop Hits	Pop Total	Fold Enrichment	Bonferroni	Benjamini	FDR
GOTERM_BP_FAT	GO:0022610~biological adhesion	27	3.03712	0.000484963	ZDB-GENE-050609-21, ZDB-GENE-030616-3, ZDB-GENE-081119-4, ZDB-GENE-990415-31, ZDB-GENE-980526-170, ZDB-GENE-040426-2262, ZDB-GENE-060421-2654, ZDB-GENE-040105-1, ZDB-GENE-060616-382, ZDB-GENE-030131-7036, ZDB-GENE-030131-2695, ZDB-GENE-041118-19, ZDB-GENE-041118-17, ZDB-GENE-041118-16, ZDB-GENE-030131-2185, ZDB-GENE-060503-366, ZDB-GENE-030131-6022, ZDB-GENE-020430-3, ZDB-GENE-041014-221, ZDB-GEN…	457	213	7504	2.08143	0.395304	0.222378	0.767006
GOTERM_BP_FAT	GO:0007155~cell adhesion	27	3.03712	0.000484963	ZDB-GENE-050609-21, ZDB-GENE-030616-3, ZDB-GENE-081119-4, ZDB-GENE-990415-31, ZDB-GENE-980526-170, ZDB-GENE-040426-2262, ZDB-GENE-060421-2654, ZDB-GENE-040105-1, ZDB-GENE-060616-382, ZDB-GENE-030131-7036, ZDB-GENE-030131-2695, ZDB-GENE-041118-19, ZDB-GENE-041118-17, ZDB-GENE-041118-16, ZDB-GENE-030131-2185, ZDB-GENE-060503-366, ZDB-GENE-030131-6022, ZDB-GENE-020430-3, ZDB-GENE-041014-221, ZDB-GEN…	457	213	7504	2.08143	0.395304	0.222378	0.767006
GOTERM_BP_FAT	GO:0016337~cell-cell adhesion	13	1.46232	0.0140794	ZDB-GENE-050609-21, ZDB-GENE-030616-3, ZDB-GENE-081119-4, ZDB-GENE-980526-170, ZDB-GENE-030131-2695, ZDB-GENE-041118-19, ZDB-GENE-000426-1, ZDB-GENE-041118-17, ZDB-GENE-050608-2, ZDB-GENE-041118-16, ZDB-GENE-050610-3, ZDB-GENE-020708-4, ZDB-GENE-050609-5	457	97	7504	2.20064	1	0.706341	20.1538
GOTERM_BP_FAT	GO:0007156~homophilic cell adhesion	11	1.23735	0.0160671	ZDB-GENE-041118-19, ZDB-GENE-030131-2695, ZDB-GENE-041118-17, ZDB-GENE-050609-21, ZDB-GENE-041118-16, ZDB-GENE-050608-2, ZDB-GENE-050610-3, ZDB-GENE-030616-3, ZDB-GENE-081119-4, ZDB-GENE-980526-170, ZDB-GENE-050609-5	457	76	7504	2.3766	1	0.725297	22.671
Annotation Cluster 4	Enrichment Score: 2.2342449133107682
Category	Term	Count	%	Pvalue	Genes	List Total	Pop Hits	Pop Total	Fold Enrichment	Bonferroni	Benjamini	FDR
T90d-Sham3
Annotation Cluster 1	Enrichment Score: 2.7827272781770587	circadian rhythm
Category	Term	Count	%	Pvalue	Genes	List Total	Pop Hits	Pop Total	Fold Enrichment	Bonferroni	Benjamini	FDR
GOTERM_BP_FAT	GO:0009648~photoperiodism	8	0.941176	3.89651e-07	ZDB-GENE-000804-1, ZDB-GENE-011220-1, ZDB-GENE-000509-1, ZDB-GENE-011220-2, ZDB-GENE-990630-14, ZDB-GENE-000509-2, ZDB-GENE-991019-6, ZDB-GENE-030408-1	413	11	7504	13.2142	0.00037789	0.00037789	0.000613245
GOTERM_BP_FAT	GO:0009628~response to abiotic stimulus	17	2	3.40127e-05	ZDB-GENE-030616-3, ZDB-GENE-050417-260, ZDB-GENE-030408-1, ZDB-GENE-010426-4, ZDB-GENE-040718-419, ZDB-GENE-000804-1, ZDB-GENE-070705-338, ZDB-GENE-011220-1, ZDB-GENE-010426-6, ZDB-GENE-080214-7, ZDB-GENE-040419-1, ZDB-GENE-000509-1, ZDB-GENE-011220-2, ZDB-GENE-990630-14, ZDB-GENE-000509-2, ZDB-GENE-991019-6, ZDB-GENE-030318-3	413	92	7504	3.35741	0.0324545	0.0163611	0.053517
GOTERM_BP_FAT	GO:0009416~response to light stimulus	11	1.29412	0.000184835	ZDB-GENE-010426-4, ZDB-GENE-000804-1, ZDB-GENE-011220-1, ZDB-GENE-010426-6, ZDB-GENE-000509-1, ZDB-GENE-040419-1, ZDB-GENE-011220-2, ZDB-GENE-990630-14, ZDB-GENE-000509-2, ZDB-GENE-991019-6, ZDB-GENE-030408-1	413	47	7504	4.25243	0.16415	0.0438367	0.290504
GOTERM_BP_FAT	GO:0009314~response to radiation	11	1.29412	0.000942583	ZDB-GENE-010426-4, ZDB-GENE-000804-1, ZDB-GENE-011220-1, ZDB-GENE-010426-6, ZDB-GENE-000509-1, ZDB-GENE-040419-1, ZDB-GENE-011220-2, ZDB-GENE-990630-14, ZDB-GENE-000509-2, ZDB-GENE-991019-6, ZDB-GENE-030408-1	413	57	7504	3.50639	0.599378	0.167188	1.47321
GOTERM_BP_FAT	GO:0007623~circadian rhythm	5	0.588235	0.00216981	ZDB-GENE-000804-1, ZDB-GENE-000509-1, ZDB-GENE-990630-14, ZDB-GENE-000509-2, ZDB-GENE-991019-6	413	11	7504	8.25886	0.878398	0.296134	3.36086
GOTERM_BP_FAT	GO:0048511~rhythmic process	5	0.588235	0.00961651	ZDB-GENE-000804-1, ZDB-GENE-000509-1, ZDB-GENE-990630-14, ZDB-GENE-000509-2, ZDB-GENE-991019-6	413	16	7504	5.67797	0.999915	0.647062	14.1081
Annotation Cluster 2	Enrichment Score: 2.451866142674174
Category	Term	Count	%	Pvalue	Genes	List Total	Pop Hits	Pop Total	Fold Enrichment	Bonferroni	Benjamini	FDR
Annotation Cluster 3	Enrichment Score: 2.2506973690906222	response to heat
Category	Term	Count	%	Pvalue	Genes	List Total	Pop Hits	Pop Total	Fold Enrichment	Bonferroni	Benjamini	FDR
GOTERM_BP_FAT	GO:0009266~response to temperature stimulus	8	0.941176	0.000162548	ZDB-GENE-040718-419, ZDB-GENE-010426-4, ZDB-GENE-070705-338, ZDB-GENE-010426-6, ZDB-GENE-080214-7, ZDB-GENE-040419-1, ZDB-GENE-050417-260, ZDB-GENE-990630-14	413	23	7504	6.31982	0.145881	0.0512041	0.255518
GOTERM_BP_FAT	GO:0009408~response to heat	4	0.470588	0.0311308	ZDB-GENE-040718-419, ZDB-GENE-070705-338, ZDB-GENE-080214-7, ZDB-GENE-050417-260	413	13	7504	5.59061	1	0.922417	39.2094
